# Supplementary material for: Resource allocation of in vitro fertilization: a nationwide register-based cohort study
Source: BMC Health Serv Res. 2007 Dec 21;7:210. doi: 10.1186/1472-6963-7-210 (PMC2217545; doi:10.1186/1472-6963-7-210)
Supplement: Additional file 1 — Type of IVF cycle, expenditures included in cost calculations in each type of cycle, as well as type and data source of expenditures by care sector. [file 1472-6963-7-210-S1.xls]

## Sheet: Additional file
Additional file 1. Type of IVF cycle, expenditures included in cost calculations in each type of cycle, as well as type and data source of expenditures by care sector.
Type of cycle	Content of expenditures included	Public sector		Private sector
		Type	Data source	Type	Data source
IVF without embryo transfer	First visit to infertility outpatient clinic (female and male examinations)	AVER	STUK	EST	PRCL
	4 control visits with ultrasound and laboratory tests	AVER	HUCH	EST	PRCL
	Visit with ovum pick-up (31%)	EST	HUCH	REAL	SII
	ICSI (when used)	EST	HUCH	REAL	SII
	Medication	REAL	SII	REAL	SII
	Cost of trained staff and equipment	AVER	HUCH	REAL	SII
IVF with embryo transfer	First visit to infertility outpatient clinic (female and male examinations)	AVER	STUK	EST	PRCL
	4 control visits with ultrasound and laboratory tests	AVER	HUCH	EST	PRCL
	Visit with ovum pick-up	AVER	HUCH	REAL	SII
	ICSI (when used)	EST	HUCH	REAL	SII
	Visit with embryo transfer	AVER	HUCH	REAL	SII
	Follow-up visit	AVER	HUCH	EST	PRCL
	Medication	REAL	SII	REAL	SII
	Cost of trained staff and equipment	AVER	HUCH	REAL	SII
Frozen embryo transfer	First visit	AVER	HUCH	EST	PRCL
	Visit with embryo transfer	AVER	HUCH	REAL	SII
	Follow-up visit	AVER	HUCH	EST	PRCL
	Medication	REAL	SII	REAL	SII
	Cost of trained staff and equipment	AVER	HUCH	REAL	SII
ICSI = Intracytoplasmic sperm injection
AVER =Costs on average at a clinic
REAL = Exact amounts from the reimbursement files of the SII.
EST = Estimations of costs
STUK = An earlier study by Koivurova 2005
PRCL = A private clinic
HUCH = the Helsinki University Central Hospital
SII = the Social Insurance Institution
